# Supplementary material for: Structural and Comparative Analyses of Insects Suggest the Presence of an Ultra-Conserved Regulatory Element of the Genes Encoding Vacuolar-Type ATPase Subunits and Assembly Factors
Source: Biology (Basel). 2023 Aug 13;12(8):1127. doi: 10.3390/biology12081127 (PMC10452791; doi:10.3390/biology12081127)
Supplement: Supplementary file 1 [file biology-12-01127-s001.zip]

Archive with 41 entries (41 files):
- Figure S1.pdf
- Supplemental Table S1.pdf
- Supplementary File S1.xlsx
- Supplementary File S2.xlsx
- Supplementary Files S20-S37/.DS_Store
- Supplementary Files S20-S37/Supp_File_S20_Atp6v1A_INS.pdf
- Supplementary Files S20-S37/Supp_File_S21_Atp6v1B_INS.pdf
- Supplementary Files S20-S37/Supp_File_S22_Atp6v1C_INS.pdf
- Supplementary Files S20-S37/Supp_File_S23_Atp6v1D_INS.pdf
- Supplementary Files S20-S37/Supp_File_S24_Atp6v1E_INS.pdf
- Supplementary Files S20-S37/Supp_File_S25_Atp6v1F_INS.pdf
- Supplementary Files S20-S37/Supp_File_S26_Atp6v1G_INS.pdf
- Supplementary Files S20-S37/Supp_File_S27_Atp6v1H_INS.pdf
- Supplementary Files S20-S37/Supp_File_S28_Atp6v0a-1_INS.pdf
- Supplementary Files S20-S37/Supp_File_S29_Atp6v0a-2_INS.pdf
- Supplementary Files S20-S37/Supp_File_S30_Atp6v0b_INS.pdf
- Supplementary Files S20-S37/Supp_File_S31_Atp6v0c_INS.pdf
- Supplementary Files S20-S37/Supp_File_S32_Atp6v0d_INS.pdf
- Supplementary Files S20-S37/Supp_File_S33_Atp6v0e_INS.pdf
- Supplementary Files S20-S37/Supp_File_S34_Atp6ap1_INS.pdf
- Supplementary Files S20-S37/Supp_File_S35_Atp6ap2_INS.pdf
- Supplementary Files S20-S37/Supp_File_S36_Tmem199_INS.pdf
- Supplementary Files S20-S37/Supp_File_S37_Vma21_INS.pdf
- Supplementary Files S3-S19/.DS_Store
- Supplementary Files S3-S19/Supp_File_S10_Atp6v1H_DROS.pdf
- Supplementary Files S3-S19/Supp_File_S11_Atp6v0a_DROS.pdf
- Supplementary Files S3-S19/Supp_File_S12_Atp6v0b_DROS.pdf
- Supplementary Files S3-S19/Supp_File_S13_Atp6v0c_DROS.pdf
- Supplementary Files S3-S19/Supp_File_S14_Atp6v0d_DROS.pdf
- Supplementary Files S3-S19/Supp_File_S15_Atp6v0e_DROS.pdf
- Supplementary Files S3-S19/Supp_File_S16_Atp6ap1_DROS.pdf
- Supplementary Files S3-S19/Supp_File_S17_Atp6ap2_DROS.pdf
- Supplementary Files S3-S19/Supp_File_S18_Tmem199_DROS.pdf
- Supplementary Files S3-S19/Supp_File_S19_Vma21_DROS.pdf
- Supplementary Files S3-S19/Supp_File_S3_Atp6v1A_DROS.pdf
- Supplementary Files S3-S19/Supp_File_S4_Atp6v1B_DROS.pdf
- Supplementary Files S3-S19/Supp_File_S5_Atp6v1C_DROS.pdf
- Supplementary Files S3-S19/Supp_File_S6_Atp6v1D_DROS.pdf
- Supplementary Files S3-S19/Supp_File_S7_Atp6v1E_DROS.pdf
- Supplementary Files S3-S19/Supp_File_S8_Atp6v1F_DROS.pdf
- Supplementary Files S3-S19/Supp_File_S9_Atp6v1G_DROS.pdf
