# Supplementary material for: Structural and Comparative Analyses of Insects Suggest the Presence of an Ultra-Conserved Regulatory Element of the Genes Encoding Vacuolar-Type ATPase Subunits and Assembly Factors
Source: Biology (Basel). 2023 Aug 13;12(8):1127. doi: 10.3390/biology12081127 (PMC10452791; doi:10.3390/biology12081127)
Supplement: Supplementary file 1 [file biology-12-01127-s001.zip › Supplementary File S1.xlsx]

## Sheet: Foglio1
Cluster ID	Gene product	D. melanogaster	FlyBase ID	D. simulans	D. sechellia	D. yakuba	D. erecta	D. biarmipes	D. suzukii	D. takahashii	D. eugracilis	D. elegans	D. rhopaloa	D. ficusphila	D. kikkawai	D. bipectinata	D. ananassae	D. pseudoobscura	D. persimilis	D. miranda	D. willistoni	D. albomicans	D. mojavensis	D. virilis	D. grimshawi
V1 subunits
Atp6v1A	V1 subunit A	Vha68-2 (CG3762)	FBgn0020367	Dsim\GD23860	LOC6617782	Dyak\GE18610	Dere\GG23804	scaffold scf7180000301518	AWUT01004659	scaffold scf7180000415871	ctg7180000401614	scf7180000491028	scaffold scf7180000778080	scaffold scf7180000454175	scaffold scf7180000302472	scaffold scf7180000396769	Dana\GF14214	Dpse\GA28953	LOC113565518	chromosome 4 REGION	Dwil\GK15307	ACVV01160670 REGION	Dmoj\GI18088	Dvir\GJ16804	Dgri\GH11385
		Vha68-1 (CG12403)	FBgn0265262	Dsim\GD22093	LOC6617785	Dyak\GE11978	Dere\GG10233	scaffold scf7180000301518	AWUT01004659	scaffold scf7180000415871	ctg7180000401614	scf7180000491028	scaffold scf7180000778080	scaffold scf7180000454175	scaffold scf7180000302472	scaffold scf7180000396769	Dana\GF15651	Dpse\GA11612	Dper\GL24783	chromosome 4 REGION	Dwil\GK14815	ACVV01160670 REGION:	Dmoj\GI21237	Dvir\GJ11069	Dgri\GH10350
		Vha68-3 (CG5075)	FBgn0032464	Dsim\GD23861	LOC6617783	Dyak\GE18611	Dere\GG23805		AWUT01004659				scaffold scf7180000778080	scaffold scf7180000454175		scaffold scf7180000396769		Dpse\GA18641	Dper\GL24733	chromosome 4 REGION	Dwil\GK15309				Dgri\GH11386
Atp6v1B	V1 subunit B	Vha55 (CG17369)	FBgn0005671	Dsim\GD20555	LOC6606641	Dyak\GE24501	Dere\GG17111	scaffold scf7180000302402	contig drspszk_1559929	scaffold scf7180000415366	scaffold scf7180000409615	scaffold scf7180000490994	scaffold scf7180000779900	ctg7180000447092	ctg7180000295980	scaffold scf7180000396640	Dana\GF23001	Dpse\GA14484	Dper\GL13570	chromosome 2 REGION	Dwil\GK13566	ACVV01164112 REGION	Dmoj\GI24752	Dvir\GJ14577	Dgri\GH18893
Atp6v1C	V1 subunit C	Vha44 (CG8048)	FBgn0262511	Dsim\GD25545	LOC6609433	Dyak\GE14069	Dere\GG22273	scaffold scf7180000301506	CAKG01054890; CAKG01053195; CAKG01053194	scaffold scf7180000416016	scaffold scf7180000409672	scaffold scf7180000491027	scaffold scf7180000769565	scaffold scf7180000453851	scaffold scf7180000302470	scaffold scf7180000396567	Dana\GF11269	Dpse\GA20788	Dper\GL11349	Chromosome 3	Dwil\GK21692	ACVV01151246 REGION	Dmoj\GI19629	Dvir\GJ14996	Dgri\GH21923
Atp6v1D	V1 subunit D	Vha36-1 (CG8186)	FBgn0022097	Dsim\GD11125	LOC6609298	Dyak\GE11717	Dere\GG20533	scaffold scf7180000302292	contig2531	ctg7180000407243	scaffold scf7180000409672	scaffold scf7180000491214	scaffold scf7180000776849	scaffold scf7180000453342	scaffold scf7180000302292	scaffold scf7180000396735	Dana\GF11142	Dpse\GA20878	Dper\GL20077	chromosome 3	Dwil\GK23028	ACVV01140751 REGION	Dmoj\GI20255	Dvir\GJ20208	Dgri\GH19969
		Vha36-2 (CG13167)	FBgn0033706	Dsim\GD10848	LOC6608793	Dyak\GE12423	Dere\GG20264	scaffold scf7180000302292	contig2531	ctg7180000407243	scaffold scf7180000409672	scaffold scf7180000491214	scaffold scf7180000776849	scaffold scf7180000453342	scaffold scf7180000302292	scaffold scf7180000396735	Dana\GF12834	Dpse\GA12092	Dper\GL10813	Dmir\Vha36-2	Dwil\GK22115	ACVV01140751	Dmoj\GI18533	Dvir\GJ21402	Dgri\GH22755
		Vha36-3 (CG8310)	FBgn0040377	JMCE01000003.1	AAKO01000654.1	AAEU02000382.1	AAPQ01007057.1	AFFD02007088.1	CAKG01004058.1	AFFI02005945.1	AFPQ02006328.1	AFFF02007571.1	AFPP02024652.1	AFFG02006548.1	AFFH02006863.1	AFFE02008342.1	AAPP01015883.1	AAFS01000160.1	AAIZ01009195.1	AJMI02002377.1	AAQB01008842.1	JXOX01001900.1	JAECYD010000079.1	AANI01014885.1	AAPT01021589.1
Atp6v1E	V1 subunit E	Vha26 (CG1088)	FBgn0015324	Dsim\GD19797	LOC6613973	Dyak\GE10141	Dere\GG12936	scaffold scf7180000302155	contig drspszk_2077763	scaffold scf7180000415754	scaffold scf7180000409766	scaffold scf7180000491021	ctg7180000753431	scaffold scf7180000453850	scaffold scf7180000302461	scaffold scf7180000396413	Dana\GF20699	Dpse\GA10614	Dper\GL21540	chromosome 2	Dwil\GK22511	ACVV01077261 REGION	Dmoj\GI23674	Dvir\GJ23234	Dgri\GH14669
Atp6v1F	V1 subunit F	Vha14-1 (CG8210)	FBgn0262512	Dsim\GD25605	LOC6609313	Dyak\GE14140	Dere\GG22339	scaffold scf7180000302292	contig drspszk_2144901	scaffold scf7180000415241	scaffold scf7180000409672	scaffold scf7180000491107	scaffold scf7180000779911	scaffold scf7180000453809	scaffold scf7180000302682	scaffold scf7180000396372	Dana\GF13376	Dpse\Vha14-1	Dper\GL11862	chromosome 3	Dwil\GK12172	ACVV01096139 REGION	Dmoj\GI23969	Dvir\GJ22513	Dgri\GH22329
		Vha14-2 (CG1076)	FBgn0037402	Dsim\GD19837	LOC6614065	Dyak\GE10180	Dere\GG13113	scaffold scf7180000302292	contig drspszk_2144901	scaffold scf7180000415241	scaffold scf7180000409672	scaffold scf7180000491107	scaffold scf7180000779911	scaffold scf7180000453809	scaffold scf7180000302682	scaffold scf7180000396372	Dana\GF16369	Dpse\GA26491	Dper\GL24046	chromosome 3	Dwil\GK13026	ACVV01096139 REGION	Dmoj\GI24384	Dvir\GJ14239 and Dvir\GJ10919	Dgri\GH14013
Atp6v1G	V1 subunit G	Vha13 (CG6213)	FBgn0026753	Dsim\GD20107	LOC6619055	Dyak\GE25119	Dere\GG15897	scaffold scf7180000302402	contig drspszk_2025855	scaffold scf7180000415710	scaffold scf7180000409804	scaffold scf7180000486474	scaffold scf7180000778053	scaffold scf7180000454126	scaffold scf7180000302666	scaffold scf7180000396712	Dana\GF17364	Dpse\GA19444	Dper\GL11956	gb|CM001518.1| chromosome 2	Dwil\GK22514	ACVV01083947.1	Dmoj\GI24620	Dvir\GJ24533	Dgri\GH22384
Atp6v1H	V1 subunit H	VhaSFD (CG17332)	FBgn0027779	Dsim\GD21903	LOC6614412	Dyak\GE13171	Dere\GG20115	scaffold_scf7180000301468	CAKG01011471 REGION	scaffold scf7180000415914	scaffold_scf7180000408961	scaffold scf7180000490579	scaffold scf7180000768553	scaffold_scf7180000454078	scaffold scf7180000302643	scaffold scf7180000395973	Dana\GF24362	Dpse\GA14464	Dper\GL19340	chromosome 4; CM001520 REGION	Dwil\GK15126	ACVV01108348 REGION ACVV01108345 REGION	Dmoj\GI21354	Dvir\GJ11146	Dgri\GH10362
v0 subunits
Atp6v0a	V0 subunit a	Vha100-2 (CG18617)	FBgn0028670	Dsim\GD20170	LOC6613760	Dyak\GE25199	Dere\CG18617	scaffold scf7180000299102	contig drspszk_1993090 contig drspszk_205094	scaffold scf7180000415878	scaffold scf7180000409802	scaffold scf7180000491008	scaffold scf7180000780017	ctg7180000447062	scaffold scf7180000302639	scaffold scf7180000396691	Dana\GF18112	Dpse\GA15015	Dper\GL23189	ND	Dwil\GK11490	ND	Dmoj\GI24258	Dvir\GJ10832	Dgri\GH19224
		Vha100-1 (CG1709)	FBgn0028671	ND	LOC6612658	Dyak\GE23836	Dere\GG11646	scaffold scf7180000299102	contig drspszk_1993090 contig drspszk_205094	scaffold scf7180000415878	scaffold scf7180000409802	scaffold scf7180000491008	scaffold scf7180000780017	ctg7180000447062	scaffold scf7180000302639	scaffold scf7180000396691	Dana\GF23290	Dpse\GA14320	Dper\GL23912	ND	Dwil\GK11891	ND	Dmoj\GI22777	Dvir\GJ22780	Dgri\GH17453
		Vha100-3 (CG30329)	FBgn0028669	ND	LOC6609876	Dyak\GE13869	Dere\GG20932	ND	contig drspszk_1993090 contig drspszk_205094	ND	ND	ND	ND	ND	ND	ND	Dana\GF13738	Dpse\GA15764	Dper\GL10577	ND	Dwil\GK20688	ND	Dmoj\GI20149	Dvir\GJ22427	Dgri\GH19727
		Vha100-4 (CG7678)	FBgn0038613	Dsim\GD20171	LOC116801651	Dyak\GE25200	Dere\GG16473	scaffold scf7180000299102	contig drspszk_1993090 contig drspszk_205094	scaffold scf7180000415878	scaffold scf7180000409802	scaffold scf7180000491008	scaffold scf7180000780017	ctg7180000447062	scaffold scf7180000302639	scaffold scf7180000396691	Dana\GF18113	Dpse\GA20518	Dper\GL24346	CM001518	Dwil\GK11491	ND	Dmoj\GI24259	Dvir\GJ10833	Dgri\GH19225
		Vha100-5 (CG12602)	FBgn0032373	Dsim\GD23787	Dsec\GM19181	Dyak\GE18538	Dere\GG23732	scaffold scf7180000302422	CAKG01027580	scaffold scf7180000415863	ND	scaffold scf7180000491028	scaffold scf7180000779410	scaffold scf7180000453493	scaffold scf7180000302677	scaffold scf7180000396568	Dana\GF14569	Dpse\GA11714	Dper\GL19314	CM001520	Dwil\GK24362	ND	Dmoj\GI18075	Dvir\GJ16665	Dgri\GH11370
Atp6v0b	V0 subunit b	VhaPPA1-1 (CG7007)	FBgn0028662	JMCE01000007.1	AAKO01000221.1	AAEU02000046.1	AAPQ01006456.1	AFFD02007396.1	CAKG01003275.1	AFFI02007505.1	AFPQ02006974.1	AFFF02000721.1	AFPP02026688.1	AFFG02008670.1	AFFH02006782.1	AFFE02008163.1	AAPP01019529.1	AAFS01000006.1	AAIZ01001776.1	AJMI02002958.1	AAQB01008626.1	JXOX01009316.1	JAECYD010000016.1	AANI01017241.1	AAPT01019391.1
		VhaPPA1-2 (CG7026)	FBgn0262514	Dsim\GD20392	Dsec\GM25816	Dyak\GE26421	Dere\GG20990	scaffold scf7180000302402	contig drspszk_1890342	scaffold scf7180000415397	scaffold scf7180000409794	scaffold scf7180000486474	ctg7180000753165	scaffold scf7180000454104	scaffold scf7180000302461	scaffold scf7180000396708	Dana\GF17172	Dpse\GA26375	Dper\GL21700	chromosome 2	Dwil\GK13787	ACVV01161820 REGION	Dmoj\GI22996	Dvir\GJ24694	Dgri\GH19519
Atp6v0c	V0 subunit c	Vha16-1 (CG3161)	FBgn0262736	Dsim\GD10321	Dsec\GM20869	Dyak_GE24687	Dere\GG10820	scaffold scf7180000302292	contig drspszk_2066724 contig drspszk_2127387	scaffold scf7180000415609	scaffold scf7180000409758	scaffold scf7180000491217	scaffold scf7180000766409	scaffold scf7180000453955	scaffold scf7180000302470:83241	ctg7180000389183	Dana\GF13808	Dpse\GA16335	Dper\GL20293	chromosome 3	Dwil\GK19648	ACVV01035098 REGION	Dmoj\GI21278	Dvir\GJ20880	Dgri\GH22892
		Vha16-2 (CG32089)	FBgn0028668	JMCE01000005.1	Dsec\GM25274	Dyak\GE21813	Dere\GG15505	scaffold scf7180000302193	contig drspszk_2066724 contig drspszk_2127387	scaffold scf7180000415609	scaffold scf7180000409711	scaffold scf7180000491217	scaffold scf7180000766409	scaffold scf7180000453955	scaffold scf7180000302470	ctg7180000389183	Dana\GF25266	Dpse\GA26306	Dper\GL21512	CM001519	Dwil\GK17171	ACVV01035098 REGION	Dmoj\GI11613	Dvir\GJ11292	Dgri\GH16653
		Vha16-3 (CG32090)	FBgn0028667	Dsim\GD14307	Dsec\GM25273	Dyak\GE21812	Dere\GG15504	scaffold scf7180000302193	contig drspszk_2066724 contig drspszk_2127387	scaffold scf7180000415609	scaffold scf7180000409711	scaffold scf7180000491217	scaffold scf7180000766409	scaffold scf7180000453955	scaffold scf7180000302470	ctg7180000389183	Dana\GF25265	Dpse\GA26304	Dper\GL21511	chromosome 3	Dwil\GK17170	ACVV01035098 REGION	Dmoj\GI11612	Dvir\GJ11291	Dgri\GH16652
		Vha16-4 (CG9013)	FBgn0262513	Dsim\GD25509	Dsec\GM20023	Dyak\GE14233	Dere\GG22236	scaffold scf7180000302292	contig drspszk_2066724 contig drspszk_2127387	scaffold scf7180000415609	scaffold scf7180000409672	scaffold scf7180000491217	scaffold scf7180000766409	scaffold scf7180000453955	scaffold scf7180000302470	ctg7180000389183	Dana\GF13441	Dpse\GA21477	Dper\GL10498	chromosome 3	Dwil\GK22034	ACVV01035098	ND	ND	ND
		Vha16-5 (CG6737)	FBgn0032294	JMCE01000001.1	AAKO01001045.1	AAEU02000337.1	AAPQ01007359.1	AFFD02006988.1	CAKG01055333.1	AFFI02007940.1	AFPQ02005244.1	AFFF02006840.1	AFPP02014165.1	AFFG02006514.1	AFFH02006069.1	AFFE02007714.1	AAPP01015710.1	AAFS01000356.1	AAIZ01002489.1	AJMI02001266.1	AAQB01006743.1	JXOX01035473.1	JAECYD010000036.1	AANI01016138.1	AAPT01021667.1
Atp6v0d	V0 subunit d	VhaAC39-1 (CG2934)	FBgn0028665	Dsim\GD16660	Dsec\GM12314	Dyak\GE16319	Dere\GG18679	scaffold scf7180000302421	contig drspszk_2125422 contig drspszk_2111219 contig drspszk_2146906a	scaffold scf7180000415248	scaffold scf7180000409553	ctg7180000484713	scaffold scf7180000779334	ctg7180000447346	scaffold scf7180000302544	scaffold scf7180000396412	Dana\GF21182	Dpse\GA15530	Dper\GL14761	chromosome XL	Dwil\GK10228	ACVV01172304	Dmoj\GI16480	Dvir\GJ16024	Dgri\GH17612
		VhaAC39-2 (CG4624)	FBgn0039058	Dsim\GD18401	Dsec\GM23587	Dyak\GE23978	Dere\GG12455	scaffold scf7180000302421	contig drspszk_2125422 contig drspszk_2111219 contig drspszk_2146906a	scaffold scf7180000415248	scaffold scf7180000409553	ctg7180000447346	ctg7180000447346	ctg7180000447346	scaffold scf7180000302544	scaffold scf7180000396412	Dana\GF18027	Dpse\GA18311	Dper\GL23045	chromosome XL	Dwil\GK22588	ACVV01051889	Dmoj\GI10510	Dvir\GJ23190	Dgri\GH21449
Atp6v0e	V0 subunit e	VhaM9.7-b (CG7625)	FBgn0028663	Dsim\GD14971	Dsec\GM22381	Dyak\GE19768	Dere\GG16199	scaffold scf7180000302377	contig drspszk_2121060	scaffold scf7180000415388	scaffold scf7180000409472	scaffold scf7180000491255	scaffold scf7180000779324	scaffold scf7180000453831	scaffold scf7180000302694	scf7180000396641 (Dbip\VhaM9.7-b) scf7180000395798 (Dbip\VhaM9.7-b2 )	Dana\GF23725	Dpse\GA20488	Dper\GL11891	chromosome XR	Dwil\GK17834	ACVV01117646	Dmoj_GI11843	Dvir\GJ13542	Dgri\GH14789
		VhaM9.7-a (CG1268)	FBgn0035521	JMCE01000005.1	Dsec\GM14641	Dyak\GE21432	Dere\GG15212	scaffold scf7180000302377	contig drspszk_2121060	scaffold scf7180000415388	scaffold scf7180000409472	scaffold scf7180000491255	scaffold scf7180000779324	scaffold scf7180000453831	scaffold scf7180000302694	scf7180000396741	Dana\GF20098	Dpse\GA11753	Dper\GL12843	chromosome XR	Dwil\GK19005	ACVV01117646	Dmoj\GI16589	Dvir\GJ12841	Dgri\GH15937
		VhaM9.7-c (CG11589)	FBgn0028664	Dsim\GD13283	Dsec\GM14003	Dyak\GE20639	Dere\GG14211	scaffold scf7180000302377	contig drspszk_2121060	scaffold scf7180000415388	scaffold scf7180000409472	scaffold scf7180000491255	scaffold scf7180000779324	scaffold scf7180000453831	scaffold scf7180000302694	scaffold scf7180000396641	Dana\GF20059	Dpse\GA11084	Dper\GL12731	chromosome XR	Dwil\GK18963	ACVV01117646	Dmoj\GI16823	Dvir\GJ12571	Dgri\GH15548
		VhaM9.7-d (CG14909)	FBgn0038458	Dsim\GD19123	Dsec\GM15188	Dyak\GE24594	Dere\GG21840	scaffold scf7180000302377	contig drspszk_2121060	scaffold scf7180000415388	scaffold scf7180000409472	scaffold scf7180000491255	scaffold scf7180000779324	scaffold scf7180000453831	scaffold scf7180000302694	scf7180000396708	Dana\GF17072	Dpse\GA13345	Dper\GL24534	chromosome XR	Dwil\GK18963		Dmoj\GI23846	Dvir\GJ10560	Dgri\GH19550
Accessory subunits
Atp6ap1	accessory protein 1	VhaAC45 (CG8029)	FBgn0262515	Dsim\GD10644	Dsec\GM21109	Dyak\GE19265	Dere\GG23426	scaffold scf7180000301506	contig drspszk_2135710	scaffold scf7180000415274	scaffold scf7180000409183	scaffold scf7180000453851	ctg7180000750386	scaffold scf7180000453851	scaffold scf7180000302476	scaffold scf7180000396759	Dana\GF11814	Dpse\GA20777	Dper\GL17578	chromosome 3	Dwil\GK17837		Dmoj\GI20366	Dvir\GJ22093	Dgri\GH21865
Atp6ap2	accessory protein 2	VhaM8.9 (CG8444)	FBgn0037671	Dsim\GD18602	Dsec\GM23791	Dyak\GE25938	Dere\GG15974	scaffold scf7180000302402	contig drspszk_2034204	scaffold scf7180000415364	scaffold scf7180000407340	scaffold scf7180000491194	scaffold scf7180000779488	scaffold scf7180000454106	scaffold scf7180000301923	scaffold scf7180000395971	Dana\GF16587	Dpse\GA21083	Dper\GL13947	chromosome 2	Dwil\GK14261	ACVV01149982	Dmoj\GI10428	Dvir\GJ10644	Dgri\GH14333
Vma21	assembly protein	CG5969	FBgn0036998	Dsim\GD14890	Dsec\GM22297	Dyak\GE19686	Dere\GG16118	scaffold scf7180000302193	contig drspszk_2148308	scaffold scf7180000415254	Deug\CG5969	Dele\CG5969	Drho\CG5969	Dfic\CG5969	Dkik\CG5969	Dbip\CG5969	Dana\GF10347	Dpse\GA19267	Dper\GL12791	Dmir\CG5969	Dwil\GK12294	Dalb\CG5969	Dmoj\GI13399	Dvir\GJ11524	Dgri\GH14552
Tmem199	assembly factor, Vma12	CG7071	FBgn0260467	Dsim\GD20938	Dsec\GM26419	Dyak\GE10288	Dere\GG11121	scaffold scf7180000302402	contig drspszk_730950	scaffold scf7180000415711	Deug\CG7071	Dele\CG7071	Drho\CG7071	Dfic\CG7071	Dkik\CG7071	Dbip\CG7071	Dana\GF18081	Dpse\GA20078	Dper\GL23377	Dmir\CG7071	Dwil\GK12992	Dalb\CG7071	Dmoj\GI10478	Dvir\GJ23158	Dgri\GH21152
