# Supplementary material for: Structural and Comparative Analyses of Insects Suggest the Presence of an Ultra-Conserved Regulatory Element of the Genes Encoding Vacuolar-Type ATPase Subunits and Assembly Factors
Source: Biology (Basel). 2023 Aug 13;12(8):1127. doi: 10.3390/biology12081127 (PMC10452791; doi:10.3390/biology12081127)
Supplement: Supplementary file 1 [file biology-12-01127-s001.zip › Supplementary File S2.xlsx]

## Sheet: Acession numbers
PARALOG GENES
ND: None detected
genes spanning multiple contigs
	Atp6v1A	Atp6v1B	Atp6v1C	Atp6v1D	Atp6v1E	Atp6v1F	Atp6v1G	Atp6v1H	Atp6v0a2	Atp6v0a1	Atp6v0b	Atp6v0c	Atp6v0d	Atp6v0e	Atp6ap1	Atp6ap2	Vma21	Tmem199
Aedes aegypti	AAEL008787	AAEL005798	AAEL005173	AAEL009808	AAEL012035	AAEL002464	AAEL012819 AAEL007184 AAEL013302	AAEL006516	AAEL006390 AAEL014053	AAEL003743	AAEL012113	AAEL000291	NIGP01000001.1	AAEL010819	AAEL007777	AAEL002411	AAEL011546 AAEL013448	AAEL011748
Anopheles albimanus	APCK01001186	APCK01001576	APCK01000254	APCK01001817	APCK01001751	APCK01001740	APCK01000419 APCK01000106	APCK01000296	APCK01000470 APCK01000470	APCK01000501	APCK01000367	APCK01001711	APCK01002158 APCK01001740	APCK01001058	APCK01001630	APCK01001795	JABUIU010000003.1	APCK01000747
Anopheles arabiensis	APCN01002124	APCN01000586	APCN01000126 : 42758..51823	APCN01009445	APCN01000420	APCN01000376	APCN01002094 APCN01005340	APCN01004570	APCN01000888 APCN01000888	APCN01003164	APCN01004212	APCN01003545, APCN01003544	APCN01001027 APCN01005420	APCN01005538	APCN01003080	APCN01002208	APCN01005306.1	APCN01004733
Anopheles christyi	APCM01000335	APCM01002585	APCM01004143	APCM01010613	APCM01006925	APCM01000157	APCM01015401 APCM01002873	APCM01000399	APCM01003223 APCM01012979	APCM01003099	APCM01000817	APCM01003635 APCM01016283, APCM01017523	APCM01003576 APCM01000838	APCM01004819	APCM01002760	APCM01009749	APCM01003927.1	APCM01017996
Anopheles darlingi	ADMH01003402.1	ADMH01003390.1	ADMH01001155.1	ADMH01001715.1	ADMH01003848.1	ADMH01003098.1	ADMH01003777.1 ADMH01000257.1	ADMH02001881.1	ADMH01003007	ADMH01003334	ADMH01000382.1	ADMH01003181.1	ADMH01002124.1 ADMH01003033	ADMH01003104.1	ADMH01002454.1	ADMH01001021.1	ADMH01001693.1	ADMH01003312.1
Anopheles dirus	KB672979	KB672868	KB672490	KB673612	KB673135	KB672813	KB672868 KB672913	KB673423	APCL01000981 APCL01000981	APCL01002968	APCL01001971	KB672846	KB673124 APCL01005094.1	APCI01001198	APCL01000829	APCL01003381	ND?	APCL01002384
Anopheles epiroticus	APCJ01002946	APCJ01001571	APCJ01002592	APCJ01004128	APCJ01000806	APCJ01001080	APCJ01001651 APCJ01001686	APCJ01002843	APCJ01000055 APCJ01000055	APCJ01002372	APCJ01001016	APCJ01003088	APCJ01001885 APCJ01003121	APCJ01000836	APCJ01002103	APCJ01000979	ND?	APCJ01000285
Anopheles funestus	APCI01002527	APCI01000463	APCI01005424	APCI01007066	APCI01004007	APCI01006634	APCI01007809 APCI01007809	APCI01000111	APCI01000059 APCI01000059	APCI01000170	APCI01001630	APCI01002718	APCI01005983 APCI01002344		APCI01004778	APCI01000127	ND?	APCI01006638
Anopheles gambiae	AGAP003153	AGAP002884	AGAP005845	AGAP010298	AGAP002401	AGAP002473	AGAP001823 AGAP004867	AGAP009486	AGAP001588 AGAP001587	AGAP003711	AGAP009334	AGAP028154	AGAP000721 AGAP013199	AGAP003588	AGAP003879	AGAP003430	AGAP01354	AGAP013136
Anopheles minimus	APHL01002601	APHL01000209	APHL01000714	APHL01004793	APHL01000092	APHL01000117	APHL01000981 APHL01000829	APHL01002480	APHL01000271 APHL01000271	APHL01002630	APHL01002426	APHL01001491	APHL01001611 APHL01002730	APHL01000854	APHL01000872	APHL01001379	ND?	APHL01004732
Anopheles nili	ATLZ01000723	ATLZ01019217	ATLZ01020423, ATLZ01009258, ATLZ01011798	ATLZ01000852	ATLZ01009120	ATLZ01009842	ATLZ01025385 ATLZ01004736	ATLZ01000416, ATLZ01023922, ATLZ01047659	CALSFZ010000053.1 CALSFZ010000053.1	CALSFZ010000016.1	ATLZ01000953	ATLZ01004702	ATLZ01033358	ATLZ01001744	ATLZ01032284	ATLZ01033789	ATLZ01000066.1	ATLZ01013766
Anopheles quadriannulatus	APCH01005506	APCH01001864	APCH01000154	APCH01016163	APCH01002822	APCH01002748	APCH01003436 APCH01010806	APCH01013824	APCH01000547 APCH01000547	APCH01000050	APCH01003666	APCH01004257	APCH01005194 APCH01010231	APCH01000094	APCH01010316	APCH01001721	APCH01011327.1	APCH01010244
Anopheles stephensi	APCG01005191	ALPR01002634	ALPR01023226, ALPR01023225, ALPR01023223, ALPR01023222, ALPR01023221	ALPR01018204	ALPR01032807	ALPR01009641	ALPR01018158 ALPR01053275	ALPR02002169.1	ALPR02003401.1 ALPR01011824	ALPR01025059	ALPR01047720	ALPR01049940	APCG01006534 ALPR01030726	ALPR01007393	ALPR01042708	ALPR01014793	ALPR01037549	ALPR01026151
Bombyx mori	DF090317.1	DF090349.1	DF090344.1	DF090317.1	DF090330.1	DF090356.1	DF090441.1	BHWX01000003.1	DF090329.1	DF090329.1	DF090333.1	DF090316.1	DF090328.1	DF090645.1	DF090509.1	BABH01009246.1	BABH01000658	BABH01014253
Ceratitis capitata	AOHK01019247, AOHK01019247	AOHK01009771	AOHK01019495.1, AOHK01019494.1	AOHK01009916.1 AOHK01025235.1	AOHK01000944	AOHK01024442	AOHK01022257 AOHK01016480	AOHK01022895	AOHK01020835 AOHK01020835 AOHK01020835	AOHK01017441	AOHK01001201	AOHK01021312	AOHK01003482	AOHK01008421 AOHK01003518	AOHK01005036	AOHK01009374	AOHK01007938	AOHK01009485
Culex quinquefasciatus	CPIJ007772	CPIJ003418	CPIJ002067	AAWU01028296.1 AAWU01015976.1	AAWU01011803.1	AAWU01030754.1	AAWU01011524.1 AAWU01025442.1	AAWU01003455.1	AAWU01032461.1 AAWU01004594.1	AAWU01008510.1	AAWU01006709.1	AAWU01018399.1	AAWU01016881, AAWU01016879	AAWU01022998.1	AAWU01028603.1	AAWU01016370.1	AAWU01003875.1	AAWU01015542.1
Danaus plexippus	JH380707.1	JH387906.1	JH383742.1	JH386053.1 JH383776.1	JH380840.1	JH383898.1	JH384267.1	AGBW02013301.1	JH387660	JH386825	JH386977.1	JH384735.1	JH390767.1	JH383058.1	JH387649.1	AGBW02009294.1	JH383279	JH379856
Glossina morsitans	CCAG010015982.1, CCAG010019122.1, CCAG010014703.1	CCAG010014863.1	CCAG010015025.1	CCAG010000155.1 CCAG010023042.1	CCAG010012798.1	CCAG010013603.1	CCAG010013603.1	CCAG010018508.1	CCAG010019856.1 CCAG010003124.1	CCAG010023381.1	CCAG010010186.1 CCAG010010186.1	CCAG010003762.1	CCAG010014759.1	CCAG010004106.1 CCAG010011415.1 CCAG010011415.1	CCAG010015440.1	CCAG010023704.1	CCAG010004549.1	CCAG010005443.1
Heliconius melpomene	CAEZ01009370	CAEZ01010864	CAEZ01011053	CAEZ01003617 CAFA01013499	CAEZ01009589	CAEZ01003235	CAEZ01011563	CAEZ01008279	CAEZ01010185 CAEZ01003235	CAEZ01009605, CAFA01004427, CAFA01004428, CAEZ01009607	CAEZ01007515	CAEZ01009497	CAEZ01008353	CAEZ01004990	CAEZ01001470	CAEZ01004733	CAEZ01005203	CAEZ01010270
Lutzomyia longipalpis	AJWK01033992	AJWK01013788	AJWK01016851, AJWK01016849	AJWK01033182	AJWK01010492	AJWK01018036	AJWK01022522	AJWK01020121	ND	AJWK01023229, AJWK01011051	AJWK01015538	AJWK01011218	AJWK01000173	AJWK01034748	AJWK01007064	AJWK01029613	ND	AJWK01019898, AJWK01000000
Manduca sexta	AIXA01006884	AIXA01013784	AIXA01009537, AIXA01009536, AIXA01009535	JACVES010000029.1 AIXA01002756	AIXA01008503	AIXA01004689	AIXA01006147	AIXA01001483	AIXA01007445	AIXA01015915	AIXA01017632	AIXA01003614	AIXA01009665	AIXA01015266	AIXA01009551	AIXA01000534	AIXA01004021	AIXA01003288
Mayetiola destructor	GL501585.1	GL501523.1	GL501537.1	GL501485.1	GL501485.1	GL501517.1	AEGA01019341.1 AEGA01029642.1	AEGA01025435.1	GL501445.1	AEGA01027535.1, AEGA01022980, AEGA01027536, AEGA01027537	GL501545.1	AEGA01024412.1	GL501440.1	GL501482.1	GL501493.1	AEGA01000074.1	AEGA01000173	GL501537
Mengenilla moldrzyki	AGDA01000000	AGDA01090431.1	AGDA01073799	AGDA01061486.1	AGDA01012815.1	AGDA01087155	AGDA01000623	AGDA01065487	AGDA01006638, AGDA01024383, AGDA01089751, AGDA01056681, AGDA01078884, AGDA01007615, AGDA01067170, AGDA01067169	AGDA01038739, AGDA01007727, AGDA01007729, AGDA01007731	AGDA01017574	AGDA01059715	AGDA01070703	AIXA01015266	ND	ND	ND	AGDA01076048
Musca domestica	AQPM01059026 AQPM01001345 AQPM01008610	AQPM01063045	AQPM01000210	AQPM01059247 AQPM01029309	AQPM01053103	AQPM01057467	AQPM01061058	AQPM01067001	AQPM01068985, AQPM01068987, AQPM01068988 AQPM01068992 AQPM01054337	AQPM01067556	AQPM01054565	AQPM01076752	AQPM01060964, AQPM01060965	AQPM01090544 AQPM01075212	AQPM01049019	AQPM01063749	AQPM01006659	AQPM01063427
Phlebotomus papatasi	AJVK01000835	AJVK01027144	AJVK01011897, AJVK01011899, JVK01011900	AJVK01026270	AJVK01030095, AJVK01030094	AJVK01037005	AJVK01029493, AJVK01019485	AJVK01018192	AJVK01021201, AJVK01026954	AJVK01019084, AJVK01076943, AJVK01033629	AJVK01001581	AJVK01025536	AJVK01006517	AJVK01011005	AJVK01084829	AJVK01013271, AJVK01013271, AJVK01013272	AJVK01012911	AJVK01022747
Plutella xylostella	AHIO01032215	AHIO01011205	AHIO01037180	AHIO01007747	AHIO01010668	AHIO01028731	AHIO01029955	HIO01019980	AHIO01003225, AHIO01003224, AHIO01003223 AHIO01021884	AHIO01020957, AHIO01020958	AHIO01013721	AHIO01034580	AHIO01004536	AHIO01027418	AHIO01007109, BAGR01046474, AHIO01007110	AHIO01025373	ND	AHIO01027766
Tribolium castaneum	CM000279.1	CM000284.2	CM000282.2	CM000279.1	CM000278.2	CM000277.2	AAJJ02002649.1, AAJJ02002649.1	AAJJ02003023.1	CM000277.2	CM000277.2	CM000277.2	CM000285.2	CM000280.2	CM000277.2	CM000276.2	AAJJ02001943.1	ND	NC_007416
Dendroctonus ponderosae	APGK01046896.1, APGK01002213.1, APGL01020036.1	APGL01033001	APGL01017049.1, APGL01017045.1	APGK01018924	APGL01022512	APGL01007084	APGK01020738.1, APGL01028064	APGK01036017, APGK01036016	AAPGL01031113, APGK01044542, APGL01002991 APGK01052546	APGK01047353, APGL01028729	APGL01020022	APGK01039339, APGL01037184	APGK01018036	APGK01016973	ND	ND	APGL01034583	APGL01017045
Apis mellifera	CM000062.5	CM000066.5	CM000058.5	CM000062.5	AADG06011611	CM000062.5	GL630256.1	AADG06006184.1	CM000063.5	CM000062.5	CM000054	CM000056.5	CM000056.5	CM000066.5	CM000066.5	GL630053.1	NC_007071	CM000062
Apis florea	GL575302.1	GL577044.1	AEKZ01010508, AEKZ01010507	GL575302.1	AEKZ01000508.1	GL577394.1	GL575202.1	AEKZ01004459.1	GL576082.1	GL577345.1	GL577460.1	GL576449.1	GL575937.1	GL575873.1	GL577044.1	GL577345.1	AEKZ01003069	GL575302
Bombus terrestris	CM001177.1	CM001183.1	CM001173.1	CM001177.1	AELG01001063.1	GL898812.1	GL898790.1	AELG01002782.1	CM001175.1	CM001177.1	CM001169.1	CM001174.1	CM001174.1	CM001183.1	GL898847.1	GL898812.1	NC_015763	CM001177
Bombus impatiens	JH158129.1	JH157756.1	JH157914.1	JH157748.1	AEQM02004099.1	JH157811.1	JH157786.1	AEQM02000968.1	JH157755.1	JH157811.1	JH158117.1	JH157757.1	JH158011.1	JH157834.1	JH157756.1	JH157811.1	AEQM02001219.1	JH157915
Megachile rotundata	GL985714.1	GL985704.1	GL985766.1	GL985714.1	AFJA01001073.1	GL985852.1	GL985954.1	AFJA01002178.1	GL985985.1	GL985800.1	GL986177.1	GL985801.1	GL985940.1	GL985941.1	GL986702.1	GL985800.1	NW_003797148	GL985714
Acromyrmex echinatior	GL888070.1	GL888207.1	GL888900.1	GL888175.1	JANHNX010000376.1	GL888216.1	GL888331.1	JANHNX010000157.1	GL887532.1	GL888223.1	GL888275.1	GL888344.1	GL888237.1	GL888048.1	GL888033.1	GL888223.1	AEVX01008144	GL888158
Atta cephalotes	GL377339.1	GL377426.1	GL377414.1	GL377342.1	ADTU01006162.1	GL377340.1	GL377341.1	NW_012130074.1	GL377346.1	GL377340.1	GL377395.1	GL377349.1	ADTU01027820, ADTU01032266	GL377427.1	GL377338.1	ADTU01003697.1, ADTU01035003.1	ADTU01030036	GL377351
Solenopsis invicta	GL766058.1	GL768421.1	NW_020521673	GL765144.1	AEAQ02065275.1	NC_052676.1	GL766050.1	AEAQ02065255.1	GL771642.1	GL763459.1	GL766908.1	GL767538.1	GL762075.1	GL764397.1	GL762889.1	GL763459.1	AEAQ01013207	GL767291
Pogonomyrmex barbatus	GL738522.1	GL738552.1	GL738291.1	GL738270.1	ADIH01024423.1	GL738430.1	GL738574.1	NW_011933649.1	GL738561.1	GL738111.1	GL738509.1	GL738545.1	GL738471.1	GL738531.1	GL738552.1	GL738111.1	ADIH01029474	GL738434
Camponotus floridanus	GL437132.1	GL441481.1	GL434297.1	GL442548.1	AEAB01025469.1	GL434368.1	GL437108.1	AEAB01028510.1	NW_020229851.1	GL441497.1	GL438828.1	GL440262.1	GL436511.1	GL434829.1	GL436716.1	GL438386.1	AEAB01013831	GL435204
Linepithema humile	GL905323.1	GL905246.1	GL905231.1	GL904976.1	ADOQ01004230.1	GL905063.1	GL904937.1	ADOQ01002497.1	GL905342.1	GL904990.1	GL905198.1	GL905270.1	GL905270.1	GL905295.1	GL905229.1	GL905262.1	ADOQ01012029	GL904908
Harpegnathos saltator	GL451937.1	GL449414.1	GL450389.1	GL450024.1	QANH01000468.1	GL447108.1	GL451850.1	AEAC01002580.1	GL446946.1	GL445725.1	GL452462.1	GL451850.1	GL448037.1	GL445210.1	GL446916.1	GL448558.1	AEAC01003632	GL446273
Nasonia vitripennis	GL274178.1	CM000918.1	CM000918.1	CM000918.2	WELF01000002.1	CM000916.2	CM000918.1	WELF01000003.1	CM000917.1/NC_015867	CM000919.1	CM000919.1	CM000917.1	CM000916.1	CM000919.1	ND	CM000915.1	NC_015867	CM000919
Nasonia giraulti	GL274178	GL277538.1	GL275162.1	GL274595.1	QLYP01000041.1	GL277752.1	GL276708.1	ADAO01042153.1	GL276459.1/GL277224.1	GL276459.1	GL276749.1	GL274210.1	GL274356.1	GL277768.1	ND	GL275793.1	ADAO01146621	GL274092
Nasonia longicornis	GL277951.1	GL277958.1	GL277953.1	GL277992.1	ADAP01005169.1, ADAP01005167.1	GL277970.1	GL279003.1	ADAP01041649.1	GL277976.1/GL277957.1	GL277965	GL277956.1	GL277971.1	GL277962.1	GL277950.1	ND	GL277965.1	ADAP01049277	GL279007
Acyrthosiphon pisum	NW_003383567 REGION: 569616..577392	NW_003384041	NW_003383665	NW_003384835	NW_003384725	NW_003383530	NW_003384392	NC_042495.1	ND	ND	NW_003383778	NW_003383492	NW_003383766	NW_003383574	NW_003383792	NW_003384185	ND	ND
Rhodnius prolixus	ACPB02028083 REGION: complement(51205..59509)	ACPB02024727 REGION: 23634..33879	ACPB02028661 REGION: complement(1..6956)	ACPB02027519	ACPB02038203	ACPB02031266	ACPB02024520	ACPB03017385.1	ND	ND	ACPB02045589	ACPB02027819	ACPB02048111	ACPB02038909	ND	ND	ND	ND
Pediculus humanus	NW_002987276	NW_002987236	NW_002987011	NW_002987887	NW_002987885	NW_002987447	NW_002987753	AAZO01004393.1	AAZO01006343	AAZO01006343	AAZO01000054	AAZO01000715.1, AAZO01000716.1	NW_002987747	NW_002987224	NW_002987802	NW_002987423	ND	ND
Ladona fulva	APVN01083286	APVN01050888	APVN01094613	APVN01069749	APVN01096251	APVN01042847	APVN01038355	APVN02026734.1	APVN01069749	APVN01090064	APVN01069542	APVN01077601	APVN01051671	APVN01098248	APVN01010777	APVN01087251	ND	ND
Daphnia pulex	ACJG01000048	ACJG01000387	ACJG01000048	ACJG01001117	ACJG01000405	ACJG01003711	ACJG01001345	ACJG01000357.1	ACJG01004411		ACJG01003781	ACJG01004557	ACJG01000061.1	ACJG01001659	ACJG01000861	ACJG01003768	ACJG01000103	ND
Ixodes scapularis	ABJB010501136	NW_002806277	NW_002728116	ABJB010645297, ABJB010399149, ABJB010664451	ABJB010817635, ABJB010060739, ABJB010287617	ABJB010301184, ABJB011133315, ABJB010563616	ABJB011021824, ABJB010974119	ABJB010664341, BJB011076374, ABJB010753004, ABJB010355034, ABJB011045737	NW_002835453, ABJB010991454, ABJB010991792	NW_002835453	NW_002641959	NW_002595914	NW_002554600	NW_002631014	ND	ND	ABJB010924155	ND
Homo sapiens	NG_047012.1	NG_008016.1 NG_047013.1	NC_000008.11 NG_050575.1	NC_000014.9	NG_009214.2 NC_000002.12	NC_000007.14	NC_000009.12 NC_000006.12 NC_000001.11	NC_000008.11	NG_047037.1 NG_012743.1 NG_007878.1		NC_000001.11	NC_000016.10	NG_011482.1	NC_000005.10	NG_052807.1	NG_008874.1	NC_000023.11	NG_046803.1
Nematostella vectensis	NW_001834155	NW_001834359	LOC5520019	NC_064040.1	NW_001834309	ABAV01000517	NW_001834192	NW_001834360	NW_001834356		NW_001834391	NW_001834387	NW_001834169	NW_001834182	ND	NW_001834179	ABAV01000420
Trichoplax adhaerens	NW_002060946	ABGP01000950	NW_002060943.1	ABGP01000114	ABGP01000287	ABGP01000209	NW_001834192	NW_002060949.1	ABGP01000189 (three genes)		ABGP01000524	ABGP01000386	NW_002060943.1	NW_002060950.1	ND	ND	ABGP01000402	ND
